# Supplementary material for: Dynamics of tRNA fragments and their targets in aging mammalian brain
Source: F1000Res. 2016 Nov 24;5:ISCB Comm J-2758. [Version 1] doi: 10.12688/f1000research.10116.1 (PMC5224686; doi:10.12688/f1000research.10116.1)
Supplement: Supplementary file 1 [file f1000research-5-10897-s0000.tgz]

Archive with 1 entries (1 files):
- 4cafbcd2-db66-43da-8ce1-951e593eb887.xls
