# Supplementary material for: Dynamics of tRNA fragments and their targets in aging mammalian brain
Source: F1000Res. 2016 Nov 24;5:ISCB Comm J-2758. [Version 1] doi: 10.12688/f1000research.10116.1 (PMC5224686; doi:10.12688/f1000research.10116.1)
Supplement: Supplementary file 1 [file f1000research-5-10897-s0000.tgz › 4cafbcd2-db66-43da-8ce1-951e593eb887.xls]

## Sheet: Supplementary_table_1
gene_name	targeted by tRFs
BNC2	SerAGA
IRX2	SerAGA
VWC2L	PheGAA
ZFPM2	ValAAC,PheGAA
FAM189A1	ValAAC
SPSB1	PheGAA
FBRS	ProTGG
IRF6	PheGAA
TOB2	ValAAC
EIF4EBP2	PheGAA
NPAS4	ProTGG
BAHD1	ValAAC
CDH8	ValAAC
ATG9A	PheGAA
LENG8	ValAAC
WIPF1	PheGAA
KCNC1	ProTGG
SMAD7	ValAAC
FBXL2	PheGAA
WNT3	AlaTGC
RORB	ProTGG
FRMD5	PheGAA
MITF	PheGAA
RUNX1T1	SerAGA,ValAAC
S1PR1	AlaTGC
HNRNPA2B1	SerGCT,PheGAA
ST18	ValAAC
DTNA	PheGAA
KCNN3	PheGAA
VEZF1	SerGCT
MYCN	ValAAC
NR6A1	AlaTGC
ARFGAP2	PheGAA
MAP1A	SerGCT
CRIM1	SerAGA
GAB2	PheGAA
TET3	ValAAC
TPM3	AlaTGC
EBF3	ValAAC
ZFHX4	ValAAC
CADM2	AlaTGC
NCAM1	ValAAC
DNAJB11	AlaTGC
PLOD2	PheGAA
MAPK6	ValAAC
EPB4.1	ValAAC
MTF1	SerGCT,ValAAC
TSHZ3	ValAAC
SETBP1	ValAAC
TRPS1	SerGCT,PheGAA
CAMTA1	SerAGA,PheGAA
MTPN	AlaTGC
QK	SerAGA,AlaTGC,SerGCT,ValAAC
FAM49B	ValAAC
ZFP827	AlaTGC
GNAO1	ValAAC
CREB1	ValAAC
ARID4A	ValAAC
ARID2	SerAGA
ZBTB34	ValAAC
ITSN1	SerGCT
ZDHHC5	SerGCT
ING3	ValAAC
TMEM163	PheGAA
RBMS1	ValAAC
XPR1	PheGAA
TSC22D3	PheGAA
NOVA1	SerGCT,ValAAC
FGFR2	AlaTGC
DLG1	SerGCT
SEZ6	ValAAC
REEP1	ValAAC
MEIS2	ValAAC
IRS1	AlaTGC
INPP5A	PheGAA
UBE2N	SerGCT,ValAAC
USP49	PheGAA
FAM178A	ValAAC
BTBD3	ValAAC
POU2F1	AlaTGC
KLHL20	ValAAC
BHLHE40	ValAAC
PBX1	ValAAC
SLMAP	SerGCT
TIAL1	ValAAC
ADAM10	SerAGA
FOXK2	PheGAA
HIC2	ProTGG
PCDH9	ValAAC
MTSS1	PheGAA
ARFGEF2	PheGAA
PTPRM	AlaTGC
MECP2	ValAAC
PHYHIPL	ValAAC
PTEN	SerAGA,AlaTGC,ValAAC
FRMPD4	PheGAA
SALL2	ValAAC
CNOT4	SerAGA
THTPA	ValAAC
TET1	PheGAA
FYN	ValAAC
NFAT5	ValAAC
UNC5C	AlaTGC
ESRRG	ValAAC
LRRN2	AlaTGC
CNIH2	PheGAA
YTHDC1	ValAAC
EPB4.1L2	AlaTGC
SEPT8	ValAAC
NFIA	ProTGG,ValAAC
SALL1	AlaTGC
FKBP5	ValAAC
ELL2	ValAAC
SPTBN1	SerAGA
NHSL2	ProTGG
KPNB1	PheGAA
GOLGA7	PheGAA
PSMD11	ValAAC
NCOA2	ValAAC
CASP2	PheGAA
HNRNPH3	SerGCT
ANKIB1	PheGAA
HIPK1	ValAAC
LUZP1	SerAGA,PheGAA
TNRC6B	ValAAC
HNRNPA1	SerGCT
CCND1	PheGAA
RNF19A	PheGAA
PTP4A1	PheGAA
IVNS1ABP	ValAAC
AMD1	ValAAC
NDST1	PheGAA
MTMR3	PheGAA
DYRK1A	ValAAC
ZFHX3	SerGCT,ValAAC
NR3C2	SerGCT
ETF1	AlaTGC
SP1	SerGCT,PheGAA
CCNT2	AlaTGC
UBN2	SerGCT
RRAS2	ValAAC
MYCBP2	SerAGA,ValAAC
RAB5A	ValAAC
RCOR1	PheGAA
ZBTB39	ValAAC
FBXO33	ValAAC
MAP1B	ValAAC
PAM	PheGAA
SORT1	ValAAC
MAP3K1	SerAGA,ProTGG,ValAAC
DNMT3A	AlaTGC
ARPP21	ValAAC
ATP2B1	ValAAC
CRAMP1L	ValAAC
GABRB2	ValAAC
MED13	ValAAC
TSC1	ValAAC
BRAF	AlaTGC
EGR1	PheGAA
PPP2R1B	ValAAC
KBTBD2	SerAGA
KIF13A	PheGAA
ZEB1	SerGCT
TEF	AlaTGC
MEIS1	SerAGA,SerGCT,ValAAC
OTUD4	ProTGG,PheGAA
NCOA1	ValAAC
MAB21L1	ValAAC
CSMD1	PheGAA
WHSC1L1	AlaTGC
RND1	ValAAC
XPO1	SerGCT
DNAJB12	AlaTGC
HMBOX1	PheGAA
ARNTL	ValAAC
ZDHHC17	ValAAC
PHTF2	ValAAC
G3BP2	AlaTGC,PheGAA
SPRED1	SerGCT
ELAVL2	AlaTGC,ValAAC
PAFAH1B1	PheGAA
AZIN1	AlaTGC,ValAAC,PheGAA
LEMD3	SerGCT
FMNL2	ProTGG
CLPTM1	ValAAC
PPM1G	ProTGG
DCUN1D4	ValAAC
ARIH1	ValAAC
SMG7	ValAAC
ZFP281	SerGCT
ZCCHC24	ValAAC
YTHDF3	ValAAC
MARCKS	AlaTGC,ValAAC,PheGAA
PRKCA	PheGAA
MIER3	ValAAC
TOB1	SerAGA
MAP4K3	ValAAC
SET	ProTGG
NFE2L1	AlaTGC
CTCF	ValAAC
BTBD7	ValAAC
DYNC1I1	ValAAC
PCDHA6	SerAGA
KPNA3	PheGAA
FAM134C	AlaTGC
ADSS	PheGAA
TRPC5	PheGAA
HIVEP2	SerGCT
SLC23A2	SerAGA
TMEFF1	ValAAC
NSD1	PheGAA
CREBZF	ProTGG,AlaTGC,ValAAC
OTUD7A	PheGAA
BACH2	ValAAC
UBE2B	AlaTGC
RMND5A	PheGAA
LPPR4	ValAAC
MEX3C	SerAGA
DPYSL2	SerGCT,ValAAC
NFIB	SerAGA,AlaTGC,ValAAC
MAP4K5	PheGAA
FBXW11	PheGAA
TRPM7	ValAAC
GTDC1	PheGAA
GJA1	ValAAC
KIF2A	SerAGA
ZFAND5	ValAAC
SP4	ValAAC
UBE2M	SerGCT
SNX1	PheGAA
NPTX2	PheGAA
ZFP384	ValAAC,PheGAA
FBXL20	ValAAC
TNFRSF21	ValAAC
ASB7	ValAAC
SF3B1	ValAAC
ARHGEF12	PheGAA
PDCD10	ValAAC
HMGN3	ValAAC
GOLPH3	PheGAA
PCDH7	PheGAA
FUT8	PheGAA
PHF10	PheGAA
OGT	PheGAA
YWHAG	ValAAC
PPP2R2A	AlaTGC
MAP2	SerGCT
GATAD2B	PheGAA
HERC3	ValAAC
REV1	ValAAC
GLCE	ValAAC
TNIK	ValAAC,PheGAA
FRS2	PheGAA
THOC2	SerGCT
CSNK1G3	ValAAC
HNRNPU	AlaTGC
DCUN1D1	ValAAC
CPEB1	ValAAC
CLTC	ValAAC
NEUROD6	ValAAC
EEA1	ValAAC
ATL1	ValAAC
BANP	ValAAC
PFN2	SerGCT
B4GALT5	PheGAA
DAAM1	AlaTGC
LRIG1	PheGAA
KCND3	SerGCT
YTHDF2	AlaTGC
UBE2D3	AlaTGC,SerGCT
FAT3	ValAAC
CALU	ValAAC
SIAH1A	ValAAC
MON2	ValAAC
KALRN	AlaTGC
SEPT7	SerGCT
CAND1	PheGAA
COL4A3BP	SerGCT
RNF146	SerGCT
TOP1	SerGCT
ELAVL4	ValAAC
TARDBP	PheGAA
SERTAD2	ValAAC
RSBN1	AlaTGC,ValAAC
MTF2	AlaTGC,SerGCT
FOXP2	PheGAA
SOX11	SerAGA,ValAAC
STAG2	SerGCT
DAG1	SerAGA,ValAAC
UBE2D1	AlaTGC
ZEB2	SerGCT,ValAAC
EFNA5	SerAGA
KDM2A	AlaTGC
TCF4	ValAAC
TOX	ValAAC
NTNG1	ValAAC
RC3H2	SerAGA,SerGCT
RPS6KB1	AlaTGC
GPHN	ValAAC
GRB2	ValAAC
LARGE	ValAAC
USP9X	AlaTGC
FUBP1	ProTGG,SerGCT
TAOK1	ValAAC
TSC22D2	ValAAC
API5	AlaTGC
KCND2	AlaTGC
DR1	ValAAC
ZIC5	ValAAC
TAC1	ValAAC
EPHA7	ValAAC
ATF2	SerAGA
MATR3	ValAAC
LUC7L3	ValAAC
RAD23B	ProTGG
FAM126B	ValAAC
CTNNB1	SerGCT
KPNA4	ValAAC
ARHGAP21	PheGAA
OSBPL11	PheGAA
SETD5	AlaTGC
GPM6A	ValAAC
PPARD	SerGCT
TEAD1	ValAAC
EIF4B	AlaTGC
PAIP2	ValAAC
H3F3B	ValAAC
CSNK1A1	AlaTGC
CXADR	PheGAA
PIK3C2A	PheGAA
KCNS2	PheGAA
CASK	AlaTGC
FBXL3	ValAAC
SPOPL	SerAGA
CAV1	PheGAA
CXXC4	ValAAC
TBR1	PheGAA
FGF13	ValAAC
GABARAPL1	SerGCT
MEA1	AlaTGC
CNBP	SerGCT
KCNMB2	ProTGG
MLF2	ValAAC
GRIA2	AlaTGC,SerGCT,ValAAC
CHTF8	AlaTGC
CSNK1G1	AlaTGC
RBBP7	ValAAC
PWWP2A	PheGAA
RNF165	PheGAA
DLG2	ValAAC
RFX3	PheGAA
RAB8B	AlaTGC
BCL11B	SerAGA
VAPA	PheGAA
KLF6	PheGAA
ERC2	ValAAC
ARRDC4	SerAGA
ILDR2	PheGAA
SAMD8	ValAAC
EYA3	SerGCT
SEMA3A	SerGCT,ValAAC
CDH10	SerAGA
FLOT2	PheGAA
NRP2	ValAAC
SGMS1	AlaTGC
GRM5	PheGAA
AKAP1	AlaTGC
JPH1	SerGCT
CADM1	ValAAC
RAB38	ValAAC
ACVR2A	PheGAA
SPATS2L	ValAAC
MYLIP	ValAAC
IFFO2	ValAAC
RAP1B	AlaTGC
SOCS2	ValAAC
ERF	AlaTGC
EPC2	ValAAC
DPP4	PheGAA
ZAK	PheGAA
CHIC2	PheGAA
BEND4	AlaTGC
SUMO2	AlaTGC
ZFP217	ValAAC
JAG1	ValAAC
NEGR1	ValAAC
