# Supplementary material for: Dynamics of tRNA fragments and their targets in aging mammalian brain
Source: F1000Res. 2016 Nov 24;5:ISCB Comm J-2758. [Version 1] doi: 10.12688/f1000research.10116.1 (PMC5224686; doi:10.12688/f1000research.10116.1)
Supplement: Supplementary file 2 [file f1000research-5-10897-s0001.tgz › 57669614-7b08-4123-b30f-3ecdbc7679f1.xls]

## Sheet: Biological Process
Enriched GO terms for tRF targets	Number of tRFs
system development	5
nervous system development	5
developmental process	5
regulation of transcription from RNA	4
regulation of primary metabolic process	4
regulation of metabolic process	4
regulation of macromolecule metabolic process	4
regulation of gene expression	4
regulation of cellular metabolic process	4
single-organism developmental process	3
single-multicellular organism process	3
regulation of transcription, DNA-templated	3
regulation of RNA metabolic process	3
regulation of RNA biosynthetic process	3
regulation of nucleobase-containing compound metabolic	3
regulation of nucleic acid-templated transcription	3
regulation of nitrogen compound metabolic	3
regulation of macromolecule biosynthetic process	3
regulation of cellular process	3
regulation of cellular macromolecule biosynthetic	3
regulation of cellular biosynthetic process	3
regulation of biosynthetic process	3
regulation of biological process	3
positive regulation of metabolic process	3
positive regulation of macromolecule metabolic	3
positive regulation of macromolecule biosynthetic	3
positive regulation of gene expression	3
positive regulation of cellular process	3
positive regulation of cellular metabolic	3
positive regulation of biological process	3
negative regulation of cellular process	3
negative regulation of biological process	3
multicellular organism development	3
macromolecule metabolic process	3
cellular macromolecule metabolic process	3
cell differentiation	3
biological regulation	3
anatomical structure development	3
RNA metabolic process	2
regulation of protein metabolic process	2
regulation of multicellular organismal development	2
regulation of cellular component organization	2
positive regulation of transcription, DNA-templated	2
positive regulation of RNA metabolic	2
positive regulation of RNA biosynthetic	2
positive regulation of nucleobase-containing compound	2
positive regulation of nucleic acid-templated	2
positive regulation of nitrogen compound	2
positive regulation of cellular biosynthetic	2
nucleobase-containing compound metabolic process	2
neurogenesis	2
negative regulation of transcription, DNA-templated	2
negative regulation of RNA metabolic	2
negative regulation of RNA biosynthetic	2
negative regulation of nucleobase-containing compound	2
negative regulation of nucleic acid-templated	2
negative regulation of nitrogen compound	2
negative regulation of macromolecule metabolic	2
negative regulation of macromolecule biosynthetic	2
negative regulation of gene expression	2
negative regulation of cellular metabolic	2
negative regulation of cellular macromolecule	2
negative regulation of cellular biosynthetic	2
negative regulation of biosynthetic process	2
ectoderm development	2
central nervous system development	2
cellular process	2
cellular developmental process	2
biological_process	2
animal organ development	2
anatomical structure morphogenesis	2
tube development	1
transport	1
transcription from RNA polymerase II	1
transcription, DNA-templated	1
transcription, DNA-dependent	1
stem cell population maintenance	1
single-organism process	1
single-organism cellular process	1
RNA transport	1
RNA biosynthetic process	1
reproductive process	1
reproduction	1
regulation of transport	1
regulation of signal transduction	1
regulation of signaling	1
regulation of response to stimulus	1
regulation of protein serine/threonine kinase	1
regulation of protein oxidation	1
regulation of neuron differentiation	1
regulation of neurogenesis	1
regulation of nervous system development	1
regulation of multicellular organismal process	1
regulation of localization	1
regulation of developmental process	1
regulation of cellular protein metabolic	1
regulation of cell differentiation	1
regulation of cell development	1
regulation of cell communication	1
regulation of biological quality	1
protein modification process	1
positive regulation of transcription from	1
positive regulation of protein oxidation	1
positive regulation of multicellular organismal	1
positive regulation of cellular component	1
positive regulation of biosynthetic process	1
organic substance metabolic process	1
organic cyclic compound metabolic process	1
organic cyclic compound biosynthetic process	1
nucleobase-containing compound biosynthetic process	1
nucleic acid transport	1
nucleic acid-templated transcription	1
nucleic acid metabolic process	1
nitrogen compound metabolic process	1
neuron differentiation	1
negative regulation of transcription from	1
negative regulation of metabolic process	1
multicellular organismal process	1
mRNA transport	1
metabolic process	1
maintenance of cell number	1
macromolecule modification	1
localization	1
heterocycle metabolic process	1
heterocycle biosynthetic process	1
head development	1
generation of neurons	1
gene expression	1
establishment of RNA localization	1
establishment of localization	1
endomembrane system organization	1
embryo development	1
central nervous system neuron differentiation	1
central nervous system neuron development	1
cellular protein modification process	1
cellular nitrogen compound metabolic process	1
cellular metabolic process	1
cellular component organization or biogenesis	1
cellular component organization	1
cellular aromatic compound metabolic process	1
cell projection organization	1
cell morphogenesis	1
cell development	1
cell-cell adhesion	1
cell adhesion	1
cardiac muscle tissue development	1
brain development	1
biological adhesion	1
axonogenesis	1
axon development	1
aromatic compound biosynthetic process	1

## Sheet: Cellular Component
Enriched GO terms for tRF targets	Number of tRFs
cellular_component	5
intracellular	5
intracellular membrane-bounded organelle	5
intracellular organelle	5
intracellular part	5
macromolecular complex	5
membrane-bounded organelle	5
neuron projection	5
nucleus	5
organelle	5
cell projection	4
intracellular organelle lumen	4
membrane-enclosed lumen	4
nuclear lumen	4
nucleoplasm	4
organelle lumen	4
synapse	4
cell	3
cell part	3
cytoplasm	3
intracellular organelle part	3
organelle part	3
protein complex	3
cell projection part	2
cytoplasmic ribonucleoprotein granule	2
dendrite	2
dendritic spine	2
intracellular non-membrane-bounded organelle	2
neuron part	2
neuron spine	2
non-membrane-bounded organelle	2
nuclear part	2
ribonucleoprotein granule	2
somatodendritic compartment	2
synapse part	2
axon	1
axon part	1
bounding membrane of organelle	1
cell body	1
cell junction	1
chromosomal part	1
chromosome	1
growth cone	1
neuronal cell body	1
nucleoplasm part	1
Piccolo NuA4 histone acetyltransferase complex	1
postsynapse	1
site of polarized growth	1
